# Supplementary material for: PD-L2 controls peripherally induced regulatory T cells by maintaining metabolic activity and Foxp3 stability
Source: Nat Commun. 2022 Aug 31;13:5118. doi: 10.1038/s41467-022-32899-5 (PMC9433378; doi:10.1038/s41467-022-32899-5)
Supplement: Supplementary file 4 — Source Data [file 41467_2022_32899_MOESM4_ESM.xlsx]

## Sheet: Fig. 1B
	PBS	OVA
	9100	354000
	10000	260000
	8700	168000
	9000	151000

## Sheet: Fig. 1E
	naïve	naïve OVA	WT PBS	WT OVA	PD-L2-/- PBS	PD-L2-/- OVA
	0.526	0.369	1.68	6.51	2.25	10.4
	0.912	0.844	0.447	9.97	0.814	11.7
	0.739	0.701	1.14	7.71	1.71	16.4
	0.257	0.289	1.44	7.96	1.63	13.4
					1.71
					1.38

## Sheet: Fig. 1F
		WT OVA					PDL2 KO OVA					WT
	0	1	1	1	1	1	1	1	1	1	1	1
	2.5	1.1	1.2	1.4	1	1.5	1.6	1.4	1	1.2	1	1
	5	1.5	2.5	3	2.5	2	1.5	2.5	3	2.5	2	1.2
	10	3	3.6	3.5	4	3	5	5	4	4	6	1.4
	20	4	4.5	5	4	5	9	9	4	10	11	1.6
	40	7	8	3	8	6	15	12	9	13	16	2

## Sheet: Fig. 1G
x10^6	WT PBS	WT OVA	PDL2 KO OVA
	1	10.2	19.9
	0.2	7.9	30.2
	2.1	12.5	11.7
	0.9	8.1	29.5
	0.6	12	11.9

## Sheet: Fig. 1H
x10^5		WT PBS				WT OVA				PDL2 KO OVA
	PMN	0.1	0.1	0.04	0.06	0.5	0.251	0.52	0.3	1	1	0.5	0.4
	eos	0.03	0.05	0.2	0.01	2.1	5.1	5	5.9	10.3	9.9	20.1	5.2	9.7
	mac	3.1	6	5.2	3.5	2	3.8	5.3	4	1.8	7.3	11.1	9	3
	CD3	1.9	1.2	1	0.3	1.9	2.1	3.1	3.1	2.2	5	9.8	8.9	3.2

## Sheet: Fig. 2C
	IgG1	PDL2Fc
	74224.6	77586
	73433.9	77943.4
	67312.1	80492.5

## Sheet: Fig. 2D
	IgG1	PDL2Fc
	4376	5288
	4438	4928
	4786	4890

## Sheet: Fig. 2E
	IgG1	PDL2Fc
	511	673
	573	546
	654	811
	618	654
	691	537
	529	424
	390	1063
	520	923
	339
	373

## Sheet: Fig. 2F
	Time (minutes)	Control		Experimental
	1.53647	30.3662	29.2292	55.016	32.1865	34.3169
	8.06448	26.6521	25.1605	49.6487	28.5088	30.7271
	14.5512	25.1473	23.4677	48.0975	27.4956	29.5041
	21.1182	11.2168	10.1096	18.8592	10.13	10.7161
	27.6047	10.2305	9.36591	17.432	9.98188	10.236
	34.0897	9.5887	8.72733	16.7788	9.68596	9.79865
	40.6543	47.2514	44.3801	101.537	64.3604	73.6512
	47.1411	44.9306	41.9875	95.4564	61.9834	72.1749
	53.6286	43.8004	40.3238	91.8359	61.1889	71.5325
	60.1914	7.20595	6.25374	11.0433	7.23172	7.00637
	66.68	6.34697	6.06439	10.859	6.82459	6.34799
	73.1688	5.36051	4.92664	9.00372	5.99377	5.74067

## Sheet: Fig. 2G
	IgG1	PDL2Fc
	19.79	39.09
	18.54	21.5
	30.32	23.76

[truncated: 46 more sheets: Fig. 2H, Fig. 2I, Fig. 2K, Fig. 2L, Fig. 3B, Fig. 3D, Fig. 3G, Fig. 3I, Fig. 3J, Fig. 3K, Fig. 3L, Fig. 3M, Fig. 4B, Fig. 4C, Fig. 4D, Fig. 4F, Fig. 4H, Fig. 4I, Fig. 4J, Fig. 4M …]
